# Supplementary material for: DAXX and ATRX Expression in Canine Prostate and Bladder Cancer Identified by Immunohistochemistry—A Digital Quantitative Pilot Study
Source: Vet Sci. 2025 Dec 17;12(12):1209. doi: 10.3390/vetsci12121209 (PMC12737483; doi:10.3390/vetsci12121209)
Supplement: Supplementary file 1 [file vetsci-12-01209-s001.zip]

Archive with 1 entries (1 files):
- vetsci-4003497-supplementary.pdf
